# Supplementary material for: Observing vegetation phenology through social media
Source: PLoS One. 2018 May 10;13(5):e0197325. doi: 10.1371/journal.pone.0197325 (PMC5945010; doi:10.1371/journal.pone.0197325)
Supplement: S1 Data — (CSV) [file pone.0197325.s001.csv]

	X	ID	Location
1	1	550065479797452800	Acadia
2	2	549756275983413248	Acadia
3	3	549750028282368000	Acadia
4	4	549688453424611328	Acadia
5	5	549587399341129728	Acadia
6	6	549404836832505856	Acadia
7	7	549243935802277888	Acadia
8	8	549053807254966272	Acadia
9	9	548998886002806784	Acadia
10	10	548978533054578688	Acadia
11	11	548885507628093440	Acadia
12	12	548808841983311872	Acadia
13	13	547655455624155136	Acadia
14	14	547560502977904640	Acadia
15	15	547516594361225216	Acadia
16	16	547408243434483712	Acadia
17	17	547371086023651328	Acadia
18	18	547006647798083584	Acadia
19	19	546739595820687360	Acadia
20	20	546707922982412288	Acadia
21	21	546483776961138688	Acadia
22	22	546368651822387200	Acadia
23	23	546368650765410304	Acadia
24	24	545930615636652032	Acadia
25	25	545796402325258240	Acadia
26	26	545769903559827456	Acadia
27	27	545455038475542528	Acadia
28	28	545396145627734016	Acadia
29	29	545367594262208512	Acadia
30	30	545296592375648256	Acadia
31	31	545284480445861888	Acadia
32	32	545203123837755392	Acadia
33	33	545033548793909248	Acadia
34	34	544177285776306176	Acadia
35	35	544109142320103424	Acadia
36	36	543773647245426688	Acadia
37	37	543773647245426688	Acadia
38	38	543773647245426688	Acadia
39	39	543726292722393088	Acadia
40	40	543615165036388352	Acadia
41	41	543342158799843328	Acadia
42	42	543099446561869824	Acadia
43	43	543079058121437184	Acadia
44	44	543034720012234752	Acadia
45	45	542891189641699328	Acadia
46	46	542869589307449344	Acadia
47	47	542729038906019840	Acadia
48	48	542697535740329984	Acadia
49	49	542569138619559936	Acadia
50	50	542500733149380608	Acadia
51	51	542266830178775040	Acadia
52	52	542179009887363072	Acadia
53	53	541783658919895040	Acadia
54	54	541704230105796608	Acadia
55	55	541648353671802880	Acadia
56	56	541640538949423104	Acadia
57	57	541575751380660224	Acadia
58	58	541399445980454912	Acadia
59	59	541383292239757312	Acadia
60	60	541308619766386688	Acadia
61	61	541229466530615296	Acadia
62	62	541055424196542464	Acadia
63	63	540813956026081280	Acadia
64	64	540578445248692224	Acadia
65	65	540135756334129152	Acadia
66	66	539960218437038080	Acadia
67	67	539600528108695552	Acadia
68	68	539397634184577024	Acadia
69	69	539312919386025984	Acadia
70	70	539085204993089536	Acadia
71	71	538934949957885952	Acadia
72	72	538729941899419648	Acadia
73	73	538406073418678272	Acadia
74	74	538405761089810432	Acadia
75	75	538405644643348480	Acadia
76	76	538404332363063296	Acadia
77	77	538314394485403648	Acadia
78	78	538313409549565952	Acadia
79	79	538211985947889664	Acadia
80	80	538072224503054336	Acadia
81	81	538054191542173696	Acadia
82	82	538054172097400832	Acadia
83	83	538038679415955456	Acadia
84	84	537797400577191936	Acadia
85	85	537641535152472064	Acadia
86	86	537396604773609472	Acadia
87	87	537387822743695360	Acadia
88	88	537357164537729024	Acadia
89	89	537274758610837504	Acadia
90	90	537244393816616960	Acadia
91	91	537089361737949184	Acadia
92	92	536928772126416896	Acadia
93	93	536925941080260608	Acadia
94	94	536919766049767424	Acadia
95	95	536904392738611200	Acadia
96	96	536898619350450176	Acadia
97	97	536704222684020736	Acadia
98	98	536630531845521408	Acadia
99	99	536585457006415872	Acadia
100	100	536461891220959232	Acadia
101	101	536272884688510976	Acadia
102	102	536270615942934528	Acadia
103	103	536214488434081792	Acadia
104	104	536214488434081792	Acadia
105	105	536214296783376384	Acadia
106	106	535947205316599808	Acadia
107	107	535914749515808768	Acadia
108	108	535907017421234176	Acadia
109	109	535869668020731904	Acadia
110	110	535868854485127168	Acadia
111	111	535868814068809728	Acadia
112	112	535864940830408704	Acadia
113	113	535771814085931008	Acadia
114	114	535656118941667328	Acadia
115	115	535313227622940672	Acadia
116	116	535275439779217408	Acadia
117	117	535275439779217408	Acadia
118	118	535275439779217408	Acadia
119	119	535275439779217408	Acadia
120	120	535054908903657472	Acadia
121	121	535022340816769024	Acadia
122	122	534771444354281472	Acadia
123	123	534439035847340032	Acadia
124	124	534428316238094336	Acadia
125	125	534420948192337920	Acadia
126	126	534406568671195136	Acadia
127	127	534348352557961216	Acadia
128	128	534181290438692864	Acadia
129	129	534164062868094976	Acadia
130	130	533965738839932928	Acadia
131	131	533855352475762688	Acadia
132	132	533811109917368320	Acadia
133	133	533641892156940288	Acadia
134	134	533478479329648640	Acadia
135	135	533343181954613248	Acadia
136	136	533295813485953024	Acadia
137	137	533023627164135424	Acadia
138	138	533023466501337088	Acadia
139	139	532997211421171712	Acadia
140	140	532963674433273856	Acadia
141	141	532699373797244928	Acadia
142	142	532329063000449024	Acadia
143	143	532329063000449024	Acadia
144	144	532228596816171008	Acadia
145	145	532000426993152000	Acadia
146	146	532000363017408512	Acadia
147	147	531999200515727360	Acadia
148	148	531846611333550080	Acadia
149	149	531782502860742656	Acadia
150	150	531758949549109248	Acadia
151	151	531563170230718464	Acadia
152	152	531563170230718464	Acadia
153	153	531430774453829632	Acadia
154	154	531106958636756992	Acadia
155	155	530854239552438272	Acadia
156	156	530754924989403136	Acadia
157	157	530717298869690368	Acadia
158	158	530554507076587520	Acadia
159	159	530424811680718848	Acadia
160	160	530420658287968256	Acadia
161	161	530095976812650496	Acadia
162	162	530093476512542720	Acadia
163	163	529929721866223616	Acadia
164	164	529825021813092352	Acadia
165	165	529731066253570048	Acadia
166	166	529694284430458880	Acadia
167	167	529682936451579904	Acadia
168	168	529681042928857088	Acadia
169	169	529622295367544832	Acadia
170	170	529587660147666944	Acadia
171	171	529465093990666240	Acadia
172	172	529271278067519488	Acadia
173	173	529037242510348288	Acadia
174	174	528818911912148992	Acadia
175	175	528366295301910528	Acadia
176	176	528324569342296064	Acadia
177	177	528286108627779584	Acadia
178	178	528260348416389120	Acadia
179	179	528256085447417856	Acadia
180	180	528255412450377728	Acadia
181	181	528255213296435200	Acadia
182	182	528254018871889920	Acadia
183	183	528251690911559680	Acadia
184	184	528233442920914944	Acadia
185	185	528194102895337472	Acadia
186	186	528174998784335872	Acadia
187	187	528105022785978368	Acadia
188	188	527942048373297152	Acadia
189	189	527871328523927552	Acadia
190	190	527862724714590208	Acadia
191	191	527853791065165824	Acadia
192	192	527850399894491136	Acadia
193	193	527804870599147520	Acadia
194	194	527754341902725120	Acadia
195	195	527597116378865664	Acadia
196	196	527567911079407616	Acadia
197	197	527567570799722496	Acadia
198	198	527563377569464320	Acadia
199	199	527562760889315328	Acadia
200	200	527557041683197952	Acadia
201	201	527556472474177536	Acadia
202	202	527555425529757696	Acadia
203	203	527555114295640064	Acadia
204	204	527452629065273344	Acadia
205	205	527248718433886208	Acadia
206	206	527248564314206208	Acadia
207	207	527170832960090112	Acadia
208	208	527161708067188736	Acadia
209	209	526877031251058688	Acadia
210	210	526876852653424640	Acadia
211	211	526829673544564736	Acadia
212	212	526373632785022976	Acadia
213	213	526232113545510912	Acadia
214	214	526118829156753408	Acadia
215	215	525853619514392576	Acadia
216	216	525802576709951488	Acadia
217	217	525703587910148096	Acadia
218	218	525703041014841344	Acadia
219	219	525425322125455360	Acadia
220	220	525424606874968064	Acadia
221	221	525401869959856128	Acadia
222	222	525401869959856128	Acadia
223	223	525401869959856128	Acadia
224	224	525401869959856128	Acadia
225	225	525010643280470016	Acadia
226	226	525010643280470016	Acadia
227	227	524706576469225472	Acadia
228	228	524643171478011904	Acadia
229	229	524585664734846976	Acadia
230	230	524246615695974400	Acadia
231	231	524228171265097728	Acadia
232	232	524127617008816128	Acadia
233	233	524000232955453440	Acadia
234	234	523987576256876544	Acadia
235	235	523930170542276608	Acadia
236	236	523924650976624640	Acadia
237	237	523923960229281792	Acadia
238	238	523923793748983808	Acadia
239	239	523901319720206336	Acadia
240	240	523901082599452672	Acadia
241	241	523868296605876224	Acadia
242	242	523850095213940736	Acadia
243	243	523601935039856640	Acadia
244	244	523564458937819136	Acadia
245	245	523555945612574720	Acadia
246	246	523532883731173376	Acadia
247	247	523528568190803968	Acadia
248	248	523513502754172928	Acadia
249	249	523509163813765120	Acadia
250	250	523508319563296768	Acadia
251	251	523505787013201920	Acadia
252	252	523392219999657984	Acadia
253	253	523263680201236480	Acadia
254	254	523262199628705792	Acadia
255	255	523215071452073984	Acadia
256	256	523185992744722432	Acadia
257	257	522869827216502784	Acadia
258	258	522755930094841856	Acadia
259	259	522505540304666624	Acadia
260	260	522171477848649728	Acadia
261	261	522171477848649728	Acadia
262	262	522161836666675200	Acadia
263	263	522096225928368128	Acadia
264	264	522014352996855808	Acadia
265	265	522000829688336384	Acadia
266	266	521903463685304320	Acadia
267	267	521867447457284096	Acadia
268	268	521832117588983808	Acadia
269	269	521822102840553472	Acadia
270	270	521735445194223616	Acadia
271	271	521716803068641280	Acadia
272	272	521682058314522624	Acadia
273	273	521520244720803840	Acadia
274	274	521438298485850112	Acadia
275	275	521438298485850112	Acadia
276	276	521438298485850112	Acadia
277	277	521435107429978112	Acadia
278	278	521068786527784960	Acadia
279	279	521062468194684928	Acadia
280	280	521040659659358208	Acadia
281	281	520999581367414784	Acadia
282	282	520893418705526784	Acadia
283	283	520858346459787264	Acadia
284	284	520656443620356096	Acadia
285	285	520562822439530496	Acadia
286	286	520412602317295616	Acadia
287	287	520364578115305472	Acadia
288	288	520340895674429440	Acadia
289	289	520312007523045376	Acadia
290	290	520312007523045376	Acadia
291	291	520307345730326528	Acadia
292	292	520293474210701312	Acadia
293	293	520253546676383744	Acadia
294	294	520216898810941440	Acadia
295	295	520069940653871104	Acadia
296	296	520003330232553472	Acadia
297	297	520001144094228480	Acadia
298	298	519824100160995328	Acadia
299	299	519824059669155840	Acadia
300	300	519727310312701952	Acadia
301	301	519638475780284416	Acadia
302	302	519625294022328320	Acadia
303	303	519607459766218752	Acadia
304	304	519589894390181888	Acadia
305	305	519576918358626304	Acadia
306	306	519571343675641856	Acadia
307	307	519569391315595264	Acadia
308	308	519569391290429440	Acadia
309	309	519560323896856576	Acadia
310	310	519519047764180992	Acadia
311	311	519486816274366464	Acadia
312	312	519440974670749696	Acadia
313	313	519376442178932736	Acadia
314	314	519376433312186368	Acadia
315	315	519376423640129536	Acadia
316	316	519376393516617728	Acadia
317	317	519374512102846464	Acadia
318	318	519374446315192320	Acadia
319	319	519374391646629888	Acadia
320	320	519367337980747776	Acadia
321	321	519366797435600896	Acadia
322	322	519363546719608832	Acadia
323	323	519363148273684480	Acadia
324	324	519363083031298048	Acadia
325	325	519359909503463424	Acadia
326	326	519359658067525632	Acadia
327	327	519359570503012352	Acadia
328	328	519356215164293120	Acadia
329	329	519355292153565184	Acadia
330	330	519331492347248640	Acadia
331	331	519283936397365248	Acadia
332	332	519261349990645760	Acadia
333	333	519204978205163520	Acadia
334	334	519190775616528384	Acadia
335	335	519094252543160320	Acadia
336	336	519075698963922944	Acadia
337	337	518989953318281216	Acadia
338	338	518963976081010688	Acadia
339	339	518918834909372416	Acadia
340	340	518831027624878080	Acadia
341	341	518770851068792832	Acadia
342	342	518769666110816256	Acadia
343	343	518541302804541440	Acadia
344	344	518540560538537984	Acadia
345	345	518490661419778048	Acadia
346	346	518490661419778048	Acadia
347	347	518100810220048384	Acadia
348	348	517881021157875712	Acadia
349	349	517868112201666560	Acadia
350	350	517818833625554944	Acadia
351	351	517811574124199936	Acadia
352	352	517773116823863296	Acadia
353	353	517765592645140480	Acadia
354	354	517692401952227328	Acadia
355	355	517652538938904576	Acadia
356	356	517633207622459392	Acadia
357	357	517466307285897216	Acadia
358	358	517402273832787968	Acadia
359	359	517147494606962688	Acadia
360	360	517110789250232320	Acadia
361	361	517104430618247168	Acadia
362	362	517102908333363200	Acadia
363	363	517084380091523072	Acadia
364	364	517045034911150080	Acadia
365	365	517042407532429312	Acadia
366	366	517000743698837504	Acadia
367	367	516998948549324800	Acadia
368	368	516795374225600512	Acadia
369	369	516641090318127104	Acadia
370	370	516610879740473344	Acadia
371	371	516578954358956032	Acadia
372	372	516552573940424704	Acadia
373	373	516466319076909056	Acadia
374	374	516452000629014528	Acadia
375	375	516314204627042304	Acadia
376	376	516272406676406272	Acadia
377	377	516264254128013312	Acadia
378	378	516260757483569152	Acadia
379	379	516235578531397632	Acadia
380	380	516223398536835072	Acadia
381	381	516220547525779456	Acadia
382	382	516218578316820480	Acadia
383	383	516203379115442176	Acadia
384	384	516199346274988032	Acadia
385	385	516025936652021760	Acadia
386	386	515956720737476608	Acadia
387	387	515917924809584640	Acadia
388	388	515917924809584640	Acadia
389	389	515917924809584640	Acadia
390	390	515811101028925440	Acadia
391	391	515486196542492672	Acadia
392	392	515351328751910912	Acadia
393	393	515304764179890176	Acadia
394	394	515223060073680896	Acadia
395	395	514988812754120704	Acadia
396	396	514988812754120704	Acadia
397	397	514988812754120704	Acadia
398	398	514936569346535424	Acadia
399	399	514915195911565312	Acadia
400	400	514865747525242880	Acadia
401	401	514796190333173760	Acadia
402	402	514721144294105088	Acadia
403	403	514697796411482112	Acadia
404	404	514568132170489856	Acadia
405	405	514473250269573120	Acadia
406	406	514384979657498624	Acadia
407	407	514353849398984704	Acadia
408	408	514238566684446720	Acadia
409	409	514065206579068928	Acadia
410	410	513894758406979584	Acadia
411	411	513845326290354176	Acadia
412	412	513827984701411328	Acadia
413	413	513810451239415808	Acadia
414	414	513802180269056000	Acadia
415	415	513758989575020544	Acadia
416	416	513506571771711488	Acadia
417	417	513493835650179072	Acadia
418	418	513493376273248256	Acadia
419	419	513493230424694784	Acadia
420	420	513489843884920832	Acadia
421	421	513424870072279040	Acadia
422	422	513402413110140928	Acadia
423	423	513370211702304768	Acadia
424	424	513310707442806784	Acadia
425	425	513160288339001344	Acadia
426	426	513160075821989888	Acadia
427	427	513042373073707008	Acadia
428	428	513031491182673920	Acadia
429	429	513023304400379904	Acadia
430	430	513018032109527040	Acadia
431	431	513009645066006528	Acadia
432	432	513001058491445248	Acadia
433	433	512973961530187776	Acadia
434	434	512953465698807808	Acadia
435	435	512891227688038400	Acadia
436	436	512748776675479552	Acadia
437	437	512731973198954496	Acadia
438	438	512731628318097408	Acadia
439	439	512731110413828096	Acadia
440	440	512662777605799936	Acadia
441	441	512623587019067392	Acadia
442	442	512554242755026944	Acadia
443	443	512482725014409216	Acadia
444	444	512426062408871936	Acadia
445	445	512423392470122496	Acadia
446	446	512421970776846336	Acadia
447	447	512400559044059136	Acadia
448	448	512323243785850880	Acadia
449	449	512240878656962560	Acadia
450	450	512231109313454080	Acadia
451	451	512227151941496832	Acadia
452	452	512226288581754880	Acadia
453	453	512203095628320768	Acadia
454	454	512195679973044224	Acadia
455	455	512102722217050112	Acadia
456	456	511992811697479680	Acadia
457	457	511989711196676096	Acadia
458	458	511943928397193216	Acadia
459	459	511937829744959488	Acadia
460	460	511903591750455296	Acadia
461	461	511902011139575808	Acadia
462	462	511832156646420480	Acadia
463	463	511731500090654720	Acadia
464	464	511642630149918720	Acadia
465	465	511591242044817408	Acadia
466	466	511476737192910848	Acadia
467	467	511413273673998336	Acadia
468	468	511340035984359424	Acadia
469	469	511304674402926592	Acadia
470	470	511280744304742400	Acadia
471	471	511263123488399360	Acadia
472	472	511257303283412992	Acadia
473	473	511182816147554304	Acadia
474	474	511158480816730112	Acadia
475	475	511154045625851904	Acadia
476	476	511153766075482112	Acadia
477	477	511110973256916992	Acadia
478	478	510920180105760768	Acadia
479	479	510847863073427456	Acadia
480	480	510824022628900864	Acadia
481	481	510817908025729024	Acadia
482	482	510785514602237952	Acadia
483	483	510743580219297792	Acadia
484	484	510671204362240000	Acadia
485	485	510649016309522432	Acadia
486	486	510645243746586624	Acadia
487	487	510558275667263488	Acadia
488	488	510389684116406272	Acadia
489	489	510223020317626368	Acadia
490	490	510118164244754432	Acadia
491	491	510118090877980672	Acadia
492	492	510117897973538816	Acadia
493	493	510117158744244224	Acadia
494	494	510117158744244224	Acadia
495	495	510117158744244224	Acadia
496	496	510117158744244224	Acadia
497	497	510112547983224832	Acadia
498	498	510092489852989440	Acadia
499	499	510047303294808064	Acadia
500	500	510029484133998592	Acadia
501	501	510018674087198720	Acadia
502	502	509908565847728128	Acadia
503	503	509857166980030464	Acadia
504	504	509728540502552576	Acadia
505	505	509654505487863808	Acadia
506	506	509584728551604224	Acadia
507	507	509426035759513600	Acadia
508	508	509115306099634176	Acadia
509	509	509070241465257984	Acadia
510	510	509020981092827136	Acadia
511	511	508855472150290432	Acadia
512	512	508855207649091584	Acadia
513	513	508763633808330752	Acadia
514	514	508663752070541312	Acadia
515	515	508628819037933568	Acadia
516	516	508585106639187968	Acadia
517	517	508034719184084992	Acadia
518	518	508007361999826944	Acadia
519	519	507966857329254400	Acadia
520	520	507929999417286656	Acadia
521	521	507669671378558976	Acadia
522	522	507663958681976832	Acadia
523	523	507525767329103872	Acadia
524	524	507513479935164416	Acadia
525	525	507346634486054912	Acadia
526	526	507200535318253568	Acadia
527	527	507189259275866112	Acadia
528	528	507189259275866112	Acadia
529	529	507189259275866112	Acadia
530	530	506968014500024320	Acadia
531	531	506950978868760576	Acadia
532	532	506939702939639808	Acadia
533	533	506918859228856320	Acadia
534	534	506868438330249216	Acadia
535	535	506861733349425152	Acadia
536	536	506818923614838784	Acadia
537	537	506814371616784384	Acadia
538	538	506814340989976576	Acadia
539	539	506802197448101888	Acadia
540	540	506802189244055552	Acadia
541	541	506792865981542400	Acadia
542	542	506792846188634112	Acadia
543	543	506792839561629696	Acadia
544	544	506792829646295040	Acadia
545	545	506792786692427776	Acadia
546	546	506785124802105344	Acadia
547	547	506743368538279936	Acadia
548	548	506536114887589888	Acadia
549	549	506407322080784384	Acadia
550	550	506256036526034944	Acadia
551	551	506057771117051904	Acadia
552	552	506041370843566080	Acadia
553	553	505876919800561664	Acadia
554	554	505857760484155392	Acadia
555	555	505854064924839936	Acadia
556	556	505820181265154048	Acadia
557	557	505783299818934272	Acadia
558	558	505502017474002944	Acadia
559	559	505475096073764864	Acadia
560	560	505384846672543744	Acadia
561	561	505379712701845504	Acadia
562	562	505371272008986624	Acadia
563	563	505371271648260096	Acadia
564	564	505371268338941952	Acadia
565	565	505350308848205824	Acadia
566	566	505241764362739712	Acadia
567	567	505241764362739712	Acadia
568	568	505241764362739712	Acadia
569	569	505121714817073152	Acadia
570	570	505120755411988480	Acadia
571	571	505089963126304768	Acadia
572	572	505021895042146304	Acadia
573	573	505009755967213568	Acadia
574	574	505002814343753728	Acadia
575	575	504980473966514176	Acadia
576	576	504701229646491648	Acadia
577	577	504666706875514880	Acadia
578	578	504461750771916800	Acadia
579	579	504451202671579136	Acadia
580	580	504432885370470400	Acadia
581	581	504356236562014208	Acadia
582	582	504353766611886080	Acadia
583	583	504327880311308288	Acadia
584	584	504307202661036032	Acadia
585	585	504213240214482944	Acadia
586	586	504213240214482944	Acadia
587	587	504213240214482944	Acadia
588	588	504213240214482944	Acadia
589	589	504096861029138432	Acadia
590	590	504077835225817088	Acadia
591	591	504062424949866496	Acadia
592	592	503983391013076992	Acadia
593	593	503680484959080448	Acadia
594	594	503668345762492416	Acadia
595	595	503650854683934720	Acadia
596	596	503623393296797696	Acadia
597	597	503590647291740160	Acadia
598	598	503363620517183488	Acadia
599	599	503361751141060608	Acadia
600	600	503346924582207488	Acadia
601	601	503345963616854016	Acadia
602	602	502873767547518976	Acadia
603	603	502730524734283776	Acadia
604	604	502694373146894336	Acadia
605	605	502602881808482304	Acadia
606	606	502524844760920064	Acadia
607	607	502483186539327488	Acadia
608	608	502483186539327488	Acadia
609	609	502483186539327488	Acadia
610	610	502483186539327488	Acadia
611	611	502228604176977920	Acadia
612	612	502226827780583424	Acadia
613	613	502162544229089280	Acadia
614	614	502107635739799552	Acadia
615	615	502030215099736064	Acadia
616	616	501890670714707968	Acadia
617	617	501846617515773952	Acadia
618	618	501804974607986688	Acadia
619	619	501765354939772928	Acadia
620	620	501721349669539840	Acadia
621	621	501689092254740480	Acadia
622	622	501548258322546688	Acadia
623	623	501421539074777088	Acadia
624	624	501421539074777088	Acadia
625	625	501421539074777088	Acadia
626	626	501421539074777088	Acadia
627	627	501346527797727232	Acadia
628	628	501159560049344512	Acadia
629	629	501139276701401088	Acadia
630	630	501101703555739648	Acadia
631	631	501101671339274240	Acadia
632	632	501101637415739392	Acadia
633	633	501101576300560384	Acadia
634	634	501101539621371904	Acadia
635	635	501101351825575936	Acadia
636	636	501101302165016576	Acadia
637	637	501101268086304768	Acadia
638	638	501101107016630272	Acadia
639	639	501095935775375360	Acadia
640	640	501091101303132160	Acadia
641	641	501090998223908864	Acadia
642	642	501090498275446784	Acadia
643	643	501090346206760960	Acadia
644	644	501090142569111552	Acadia
645	645	501089431810756608	Acadia
646	646	501088560163069952	Acadia
647	647	501088560163069952	Acadia
648	648	501088560163069952	Acadia
649	649	501088560163069952	Acadia
650	650	501088291492741120	Acadia
651	651	501088244885639168	Acadia
652	652	501056613705601024	Acadia
653	653	501028218011676672	Acadia
654	654	500937394720620544	Acadia
655	655	500809268468408320	Acadia
656	656	500783501109895168	Acadia
657	657	500781299620409344	Acadia
658	658	500763722495696896	Acadia
659	659	500630057636102144	Acadia
660	660	500463093864857600	Acadia
661	661	500376751445655552	Acadia
662	662	500273605905637376	Acadia
663	663	500117108492341248	Acadia
664	664	500098341842477056	Acadia
665	665	500082333702037504	Acadia
666	666	499684343066161152	Acadia
667	667	499664329483251712	Acadia
668	668	499664329483251712	Acadia
669	669	499664329483251712	Acadia
670	670	499664329483251712	Acadia
671	671	499569524589359104	Acadia
672	672	499568918764060672	Acadia
673	673	499568650027008000	Acadia
674	674	499395666926657536	Acadia
675	675	499363145383940096	Acadia
676	676	499361086731468800	Acadia
677	677	499351383984730112	Acadia
678	678	499245863408246784	Acadia
679	679	499225260718563328	Acadia
680	680	499124350604546048	Acadia
681	681	499003370200240128	Acadia
682	682	498981243271532544	Acadia
683	683	498979661515595776	Acadia
684	684	498938882390781952	Acadia
685	685	498882821688426496	Acadia
686	686	498875392426377216	Acadia
687	687	498844104164663296	Acadia
688	688	498810833036910592	Acadia
689	689	498799184758448128	Acadia
690	690	498664869181526016	Acadia
691	691	498658368819826688	Acadia
692	692	498658368819826688	Acadia
693	693	498658368819826688	Acadia
694	694	498658368819826688	Acadia
695	695	498647122317967360	Acadia
696	696	498598312963215360	Acadia
697	697	498572675091288064	Acadia
698	698	498563225806700544	Acadia
699	699	498490735587753984	Acadia
700	700	498337754884108288	Acadia
701	701	498296627879481344	Acadia
702	702	498287248790413312	Acadia
703	703	498277045290692608	Acadia
704	704	498270305132228608	Acadia
705	705	498270305132228608	Acadia
706	706	498270305132228608	Acadia
707	707	498270305132228608	Acadia
708	708	498267154169757696	Acadia
709	709	498267115531829248	Acadia
710	710	498266947587698688	Acadia
711	711	498266838917464064	Acadia
712	712	498266463095226368	Acadia
713	713	498265836436873216	Acadia
714	714	498249236001984512	Acadia
715	715	498041594965401600	Acadia
716	716	497926750027128832	Acadia
717	717	497904424346726400	Acadia
718	718	497895118976716800	Acadia
719	719	497895084151406592	Acadia
720	720	497888117836500992	Acadia
721	721	497882172771282944	Acadia
722	722	497852652600836096	Acadia
723	723	497791067467808768	Acadia
724	724	497781946450460672	Acadia
725	725	497772681421680640	Acadia
726	726	497759417001971712	Acadia
727	727	497750715692240896	Acadia
728	728	497750656829366272	Acadia
729	729	497750652597309440	Acadia
730	730	497745152472276992	Acadia
731	731	497744709713154048	Acadia
732	732	497741237525688320	Acadia
733	733	497734028267511808	Acadia
734	734	497704178970812416	Acadia
735	735	497614298261110784	Acadia
736	736	497535464170356736	Acadia
737	737	497379075514966016	Acadia
738	738	497361245700636672	Acadia
739	739	497201946156347392	Acadia
740	740	497198698565496832	Acadia
741	741	497191643104423936	Acadia
742	742	497058528818122752	Acadia
743	743	497033793950478336	Acadia
744	744	497032166313033728	Acadia
745	745	497030650810343424	Acadia
746	746	496996637676679168	Acadia
747	747	496978464474669056	Acadia
748	748	496855439926362112	Acadia
749	749	496843042125799424	Acadia
750	750	496842494249021440	Acadia
751	751	496782873366900736	Acadia
752	752	496720471425953792	Acadia
753	753	496653621938102272	Acadia
754	754	496634586332663808	Acadia
755	755	496603065957756928	Acadia
756	756	496521398039617536	Acadia
757	757	496420636580122624	Acadia
758	758	496382347554463744	Acadia
759	759	496117107663593472	Acadia
760	760	496057806236037120	Acadia
761	761	496002127110877184	Acadia
762	762	495982787141566464	Acadia
763	763	495887743185326080	Acadia
764	764	495720710497513472	Acadia
765	765	495560312506945536	Acadia
766	766	495468979532877824	Acadia
767	767	495384181644357632	Acadia
768	768	495362346752421888	Acadia
769	769	495362346752421888	Acadia
770	770	495362346752421888	Acadia
771	771	495362346752421888	Acadia
772	772	495330649059131392	Acadia
773	773	495306897285992448	Acadia
774	774	495306604758446080	Acadia
775	775	495278794769321984	Acadia
776	776	495278358113312768	Acadia
777	777	495263463682637824	Acadia
778	778	495263463682637824	Acadia
779	779	495263463682637824	Acadia
780	780	495263463682637824	Acadia
781	781	495236671840198656	Acadia
782	782	495180789467058176	Acadia
783	783	495041499613384704	Acadia
784	784	494998508358103040	Acadia
785	785	494979978560544768	Acadia
786	786	494977384093741056	Acadia
787	787	494949243908804608	Acadia
788	788	494948783277756416	Acadia
789	789	494914644952117248	Acadia
790	790	494859153597546496	Acadia
791	791	494826709464539136	Acadia
792	792	494746017578123264	Acadia
793	793	494731611364417536	Acadia
794	794	494692707592593408	Acadia
795	795	494687370546262016	Acadia
796	796	494671902124675072	Acadia
797	797	494655120165310464	Acadia
798	798	494642576553955328	Acadia
799	799	494621623048105984	Acadia
800	800	494593559945695232	Acadia
801	801	494578559911223296	Acadia
802	802	494564218054508544	Acadia
803	803	494563124650213376	Acadia
804	804	494557072428912640	Acadia
805	805	494550391598489600	Acadia
806	806	494546055938465792	Acadia
807	807	494530108678733824	Acadia
808	808	494525675714646016	Acadia
809	809	494475494515953664	Acadia
810	810	494418296822071296	Acadia
811	811	494369010561990656	Acadia
812	812	494350943056822272	Acadia
813	813	494346860102811648	Acadia
814	814	494330201330167808	Acadia
815	815	494294467927474176	Acadia
816	816	494286332160909312	Acadia
817	817	494285238370320384	Acadia
818	818	494198571735207936	Acadia
819	819	494182765659561984	Acadia
820	820	494178202345275392	Acadia
821	821	494134337743634432	Acadia
822	822	494132113298694144	Acadia
823	823	494115514134708224	Acadia
824	824	494102371568717824	Acadia
825	825	494090575432671232	Acadia
826	826	494070976200851456	Acadia
827	827	494053828170219520	Acadia
828	828	494043819235487744	Acadia
829	829	494022000655220736	Acadia
830	830	494020872177717248	Acadia
831	831	493988047906938880	Acadia
832	832	493972282726178816	Acadia
833	833	493957363981119488	Acadia
834	834	493938813413380096	Acadia
835	835	493923894865457152	Acadia
836	836	493918133540118528	Acadia
837	837	493893485259272192	Acadia
838	838	493885382145363968	Acadia
839	839	493866424138743808	Acadia
840	840	493857108572774400	Acadia
841	841	493842433365798912	Acadia
842	842	493828800564961280	Acadia
843	843	493824202424975360	Acadia
844	844	493821246224605184	Acadia
845	845	493821246224605184	Acadia
846	846	493821246224605184	Acadia
847	847	493812430901084160	Acadia
848	848	493793860611764224	Acadia
849	849	493782510212747264	Acadia
850	850	493780128535547904	Acadia
851	851	493751308399046656	Acadia
852	852	493730694372544512	Acadia
853	853	493702025042227200	Acadia
854	854	493681992563970048	Acadia
855	855	493672627370618880	Acadia
856	856	493641280698990592	Acadia
857	857	493609845443268608	Acadia
858	858	493605984817135616	Acadia
859	859	493598361657040896	Acadia
860	860	493579850717089792	Acadia
861	861	493563898004779008	Acadia
862	862	493560055632244736	Acadia
863	863	493551915855142912	Acadia
864	864	493543259181182976	Acadia
865	865	493533814543896576	Acadia
866	866	493533814543896576	Acadia
867	867	493533814543896576	Acadia
868	868	493533814543896576	Acadia
869	869	493529565101580288	Acadia
870	870	493526174073888768	Acadia
871	871	493523840731840512	Acadia
872	872	493516850937212928	Acadia
873	873	493506768006574080	Acadia
874	874	493502026098036736	Acadia
875	875	493489902294925312	Acadia
876	876	493488297834848256	Acadia
877	877	493473892682698752	Acadia
878	878	493456727929413632	Acadia
879	879	493331401186361344	Acadia
880	880	493190788860243968	Acadia
881	881	493166464593981440	Acadia
882	882	493166323896426496	Acadia
883	883	493152396772900864	Acadia
884	884	493139599062228992	Acadia
885	885	493125031128760320	Acadia
886	886	493115032725913600	Acadia
887	887	493097556751052800	Acadia
888	888	493093778123923456	Acadia
889	889	493093667356549120	Acadia
890	890	493093413638512640	Acadia
891	891	493080960414806016	Acadia
892	892	493050945279119360	Acadia
893	893	493043359427342336	Acadia
894	894	493016266668392448	Acadia
895	895	492995195274006528	Acadia
896	896	492951379909308416	Acadia
897	897	492942108710674432	Acadia
898	898	492827849015844864	Acadia
899	899	492744748613238784	Acadia
900	900	492742479083765760	Acadia
901	901	492722972080078848	Acadia
902	902	492721391633195008	Acadia
903	903	492716403922067456	Acadia
904	904	492655322235150336	Acadia
905	905	492644124601094144	Acadia
906	906	492561889780834304	Acadia
907	907	492544232796983296	Acadia
908	908	492476212485165056	Acadia
909	909	492474332539789312	Acadia
910	910	492460314718638080	Acadia
911	911	492446771898236928	Acadia
912	912	492432753577975808	Acadia
913	913	492417161193721856	Acadia
914	914	492412064737292288	Acadia
915	915	492408351494397952	Acadia
916	916	492392247653310464	Acadia
917	917	492360659754307584	Acadia
918	918	492351176986603520	Acadia
919	919	492337600171360256	Acadia
920	920	492332913980358656	Acadia
921	921	492322678066671616	Acadia
922	922	492321214413565952	Acadia
923	923	492313253893382144	Acadia
924	924	492310742620987392	Acadia
925	925	492306901775187968	Acadia
926	926	492302797673881600	Acadia
927	927	492301891293155328	Acadia
928	928	492291123193606144	Acadia
929	929	492291037751037952	Acadia
930	930	492284698954301440	Acadia
931	931	492284424751284224	Acadia
932	932	492269924975644672	Acadia
933	933	492269889252782080	Acadia
934	934	492208645669920768	Acadia
935	935	492202458538864640	Acadia
936	936	492201360075812864	Acadia
937	937	492163187857711104	Acadia
938	938	492154941210128384	Acadia
939	939	492153815869952000	Acadia
940	940	492147201246638080	Acadia
941	941	492143532338331648	Acadia
942	942	492128769571045376	Acadia
943	943	492128651199414272	Acadia
944	944	492126940120113152	Acadia
945	945	492126181006008320	Acadia
946	946	492122014551793664	Acadia
947	947	492107707684364288	Acadia
948	948	492101786531287040	Acadia
949	949	492087789781925888	Acadia
950	950	492071651543351296	Acadia
951	951	492071613853351936	Acadia
952	952	492068288428376064	Acadia
953	953	492068288428376064	Acadia
954	954	492062550557609984	Acadia
955	955	492054206514089984	Acadia
956	956	492050192481648640	Acadia
957	957	492050192481648640	Acadia
958	958	492032548827320320	Acadia
959	959	492029920940687360	Acadia
960	960	492008660814802944	Acadia
961	961	492006270790942720	Acadia
962	962	492002647663050752	Acadia
963	963	491988928854245376	Acadia
964	964	491987005161873408	Acadia
965	965	491979261184860160	Acadia
966	966	491977303908286464	Acadia
967	967	491969116777873408	Acadia
968	968	491966589550723072	Acadia
969	969	491945269521440768	Acadia
970	970	491945149208215552	Acadia
971	971	491944619450830848	Acadia
972	972	491939425384136704	Acadia
973	973	491931460299808768	Acadia
974	974	491908194093236224	Acadia
975	975	491876155054891008	Acadia
976	976	491849848594124800	Acadia
977	977	491834737955450880	Acadia
978	978	491831483490127872	Acadia
979	979	491813276565516288	Acadia
980	980	491810527866552320	Acadia
981	981	491801962979930112	Acadia
982	982	491786318893285376	Acadia
983	983	491783803611127808	Acadia
984	984	491756976670789632	Acadia
985	985	491755659143442432	Acadia
986	986	491725017823326208	Acadia
987	987	491721179011747840	Acadia
988	988	491705556168888320	Acadia
989	989	491699557562982400	Acadia
990	990	491699557562982400	Acadia
991	991	491699557562982400	Acadia
992	992	491670136534097920	Acadia
993	993	491655268313608192	Acadia
994	994	491647880956878848	Acadia
995	995	491647880956878848	Acadia
996	996	491645333131526144	Acadia
997	997	491632840300195840	Acadia
998	998	491632840300195840	Acadia
999	999	491629962512719872	Acadia
1000	1000	491610959136702464	Acadia
1001	1001	491610959136702464	Acadia
1002	1002	491610959136702464	Acadia
1003	1003	491610959136702464	Acadia
1004	1004	491601039746170880	Acadia
1005	1005	491600584920039424	Acadia
1006	1006	491595578120622080	Acadia
1007	1007	491591297363234816	Acadia
1008	1008	491511160530022400	Acadia
1009	1009	491510375654129664	Acadia
1010	1010	491456482399879168	Acadia
1011	1011	491419153774178304	Acadia
1012	1012	491376980777238528	Acadia
1013	1013	491365617111277568	Acadia
1014	1014	491347221355708416	Acadia
1015	1015	491347211834241024	Acadia
1016	1016	491340240309989376	Acadia
1017	1017	491319124724027392	Acadia
1018	1018	491301179159097344	Acadia
1019	1019	491283329833271296	Acadia
1020	1020	491267010593325056	Acadia
1021	1021	491256436412776448	Acadia
1022	1022	491249989965078528	Acadia
1023	1023	491212859762683904	Acadia
1024	1024	491201989234421760	Acadia
1025	1025	491201465558777856	Acadia
1026	1026	491193227161403392	Acadia
1027	1027	491163426753101824	Acadia
1028	1028	491159984676560896	Acadia
1029	1029	491138817173512192	Acadia
1030	1030	491130204190814208	Acadia
1031	1031	491111371518779392	Acadia
1032	1032	491106896070606848	Acadia
1033	1033	491094251875618816	Acadia
1034	1034	491079868793495552	Acadia
1035	1035	491054838713950208	Acadia
1036	1036	491045037703438336	Acadia
1037	1037	491029743039307776	Acadia
1038	1038	491018789551886336	Acadia
1039	1039	490951074220883968	Acadia
1040	1040	490944920908484608	Acadia
1041	1041	490924768548618240	Acadia
1042	1042	490923601328357376	Acadia
1043	1043	490873309584977920	Acadia
1044	1044	490873043200507904	Acadia
1045	1045	490872929639755776	Acadia
1046	1046	490872839378309120	Acadia
1047	1047	490742114536275968	Acadia
1048	1048	490711044915216384	Acadia
1049	1049	490708836609572864	Acadia
1050	1050	490689843723513856	Acadia
1051	1051	490677543390183424	Acadia
1052	1052	490671244615110656	Acadia
1053	1053	490653876874641408	Acadia
1054	1054	490625855602036736	Acadia
1055	1055	490621166261129216	Acadia
1056	1056	490621110514626560	Acadia
1057	1057	490607729548206080	Acadia
1058	1058	490602287145160704	Acadia
1059	1059	490595506125803520	Acadia
1060	1060	490584735874154496	Acadia
1061	1061	490577563245641728	Acadia
1062	1062	490576655593644032	Acadia
1063	1063	490557943725948928	Acadia
1064	1064	490555838822502400	Acadia
1065	1065	490528328370376704	Acadia
1066	1066	490526058752401408	Acadia
1067	1067	490526026795982848	Acadia
1068	1068	490522354553208832	Acadia
1069	1069	490489227344617472	Acadia
1070	1070	490482475324669952	Acadia
1071	1071	490463537094209536	Acadia
1072	1072	490427613551546368	Acadia
1073	1073	490426037679845376	Acadia
1074	1074	490401264732499968	Acadia
1075	1075	490375680790900736	Acadia
1076	1076	490324260993642496	Acadia
1077	1077	490299083312349184	Acadia
1078	1078	490274372662218752	Acadia
1079	1079	490269593026695168	Acadia
1080	1080	490229546927419392	Acadia
1081	1081	490196782534520832	Acadia
1082	1082	490196782534520832	Acadia
1083	1083	490196782534520832	Acadia
1084	1084	490196782534520832	Acadia
1085	1085	490190814409019392	Acadia
1086	1086	490182198755328000	Acadia
1087	1087	490139852542074880	Acadia
1088	1088	490139444498821120	Acadia
1089	1089	490127116349214720	Acadia
1090	1090	490089552078725120	Acadia
1091	1091	490089552078725120	Acadia
1092	1092	490070908971663360	Acadia
1093	1093	490069145892171776	Acadia
1094	1094	490027608302952448	Acadia
1095	1095	490023414980440064	Acadia
1096	1096	489998156319698944	Acadia
1097	1097	489970950411403264	Acadia
1098	1098	489947035311685632	Acadia
1099	1099	489933390033211392	Acadia
1100	1100	489923252006170624	Acadia
1101	1101	489914590830944256	Acadia
1102	1102	489899963527090176	Acadia
1103	1103	489887322469842944	Acadia
1104	1104	489886718674628608	Acadia
1105	1105	489886565213421568	Acadia
1106	1106	489852425126567936	Acadia
1107	1107	489832205964017664	Acadia
1108	1108	489829472678731776	Acadia
1109	1109	489814937091313664	Acadia
1110	1110	489756004091850752	Acadia
1111	1111	489740293554835456	Acadia
1112	1112	489736860160520192	Acadia
1113	1113	489686550100582400	Acadia
1114	1114	489647037047398400	Acadia
1115	1115	489642791736049664	Acadia
1116	1116	489636172608856064	Acadia
1117	1117	489615505561747456	Acadia
1118	1118	489598550360068096	Acadia
1119	1119	489562081004621824	Acadia
1120	1120	489558876698988544	Acadia
1121	1121	489548871383941120	Acadia
1122	1122	489543204002623488	Acadia
1123	1123	489517696308879360	Acadia
1124	1124	489509664350928896	Acadia
1125	1125	489501872743395328	Acadia
1126	1126	489498402171133952	Acadia
1127	1127	489468132730626048	Acadia
1128	1128	489461764187107328	Acadia
1129	1129	489430315975598080	Acadia
1130	1130	489415457355878400	Acadia
1131	1131	489338277506584576	Acadia
1132	1132	489328505961054208	Acadia
1133	1133	489297009896325120	Acadia
1134	1134	489249143194669056	Acadia
1135	1135	489243321772933120	Acadia
1136	1136	489204863818297344	Acadia
1137	1137	489202820307247104	Acadia
1138	1138	489187048822415360	Acadia
1139	1139	489181888649912320	Acadia
1140	1140	489180350749638656	Acadia
1141	1141	489179695645487104	Acadia
1142	1142	489174793120669696	Acadia
1143	1143	489129806521724928	Acadia
1144	1144	489101751635951616	Acadia
1145	1145	489080287452995584	Acadia
1146	1146	489038258220064768	Acadia
1147	1147	489035577178988544	Acadia
1148	1148	489034807272558592	Acadia
1149	1149	488984772690333696	Acadia
1150	1150	488977013898637312	Acadia
1151	1151	488965194077700096	Acadia
1152	1152	488957763650084864	Acadia
1153	1153	488940611610107904	Acadia
1154	1154	488934391788634112	Acadia
1155	1155	488915688736559104	Acadia
1156	1156	488907707525914624	Acadia
1157	1157	488901151149277184	Acadia
1158	1158	488876431897026560	Acadia
1159	1159	488876402427822080	Acadia
1160	1160	488872319100526592	Acadia
1161	1161	488853666750038016	Acadia
1162	1162	488851570113904640	Acadia
1163	1163	488807953139785728	Acadia
1164	1164	488791681077370880	Acadia
1165	1165	488782326080348160	Acadia
1166	1166	488760799242891264	Acadia
1167	1167	488755659778052096	Acadia
1168	1168	488753997235617792	Acadia
1169	1169	488722441976684544	Acadia
1170	1170	488714179981737984	Acadia
1171	1171	488704904081731584	Acadia
1172	1172	488695619801055232	Acadia
1173	1173	488666984914382848	Acadia
1174	1174	488644151261794304	Acadia
1175	1175	488606176155009024	Acadia
1176	1176	488597055368343552	Acadia
1177	1177	488581296252518400	Acadia
1178	1178	488555412611158016	Acadia
1179	1179	488554956572876800	Acadia
1180	1180	488542102935306240	Acadia
1181	1181	488523177178726400	Acadia
1182	1182	488503176510050304	Acadia
1183	1183	488499598131228672	Acadia
1184	1184	488478748841218048	Acadia
1185	1185	488460487559237632	Acadia
1186	1186	488444473261973504	Acadia
1187	1187	488416270237171712	Acadia
1188	1188	488416270237171712	Acadia
1189	1189	488416270237171712	Acadia
1190	1190	488416270237171712	Acadia
1191	1191	488415988229341184	Acadia
1192	1192	488415988229341184	Acadia
1193	1193	488415988229341184	Acadia
1194	1194	488415988229341184	Acadia
1195	1195	488415841978183680	Acadia
1196	1196	488414366724001792	Acadia
1197	1197	488397986851201024	Acadia
1198	1198	488383138390085632	Acadia
1199	1199	488368413782605824	Acadia
1200	1200	488359568439660544	Acadia
1201	1201	488342384976347136	Acadia
1202	1202	488246059005911040	Acadia
1203	1203	488225374397267968	Acadia
1204	1204	488214420372217856	Acadia
1205	1205	488206579033178112	Acadia
1206	1206	488183376893837312	Acadia
1207	1207	488169246938378240	Acadia
1208	1208	488156053742559232	Acadia
1209	1209	488134554444914688	Acadia
1210	1210	488132648502849536	Acadia
1211	1211	488117570394796032	Acadia
1212	1212	488107691626491904	Acadia
1213	1213	488107691626491904	Acadia
1214	1214	488098706772983808	Acadia
1215	1215	488087883946156032	Acadia
1216	1216	488082552218218496	Acadia
1217	1217	488076908136247296	Acadia
1218	1218	488055369852522496	Acadia
1219	1219	488054143538708480	Acadia
1220	1220	488053460529856512	Acadia
1221	1221	488035832054697984	Acadia
1222	1222	488032458361692160	Acadia
1223	1223	488026947620859904	Acadia
1224	1224	487995268991029248	Acadia
1225	1225	487974145683386368	Acadia
1226	1226	487946343248588800	Acadia
1227	1227	487945489867108352	Acadia
1228	1228	487930972512727040	Acadia
1229	1229	487916590000648192	Acadia
1230	1230	487866545977442304	Acadia
1231	1231	487845794670592000	Acadia
1232	1232	487824933574434816	Acadia
1233	1233	487802833975013376	Acadia
1234	1234	487787259702542336	Acadia
1235	1235	487777711780532224	Acadia
1236	1236	487746275891499008	Acadia
1237	1237	487717509655977984	Acadia
1238	1238	487659765586468864	Acadia
1239	1239	487592638749884416	Acadia
1240	1240	487579453749735424	Acadia
1241	1241	487574672553168896	Acadia
1242	1242	487521484546785280	Acadia
1243	1243	487509003757694976	Acadia
1244	1244	487500533474000896	Acadia
1245	1245	487479055890284544	Acadia
1246	1246	487468494481805312	Acadia
1247	1247	487444159792693248	Acadia
1248	1248	487435258472976384	Acadia
1249	1249	487420482782646272	Acadia
1250	1250	487411173105868800	Acadia
1251	1251	487399118117928960	Acadia
1252	1252	487360274719309824	Acadia
1253	1253	487340565957066752	Acadia
1254	1254	487338881541750784	Acadia
1255	1255	487302141447770112	Acadia
1256	1256	487298909404811264	Acadia
1257	1257	487295519539331072	Acadia
1258	1258	487268461932843008	Acadia
1259	1259	487079916244967424	Acadia
1260	1260	487054480584605696	Acadia
1261	1261	487045126150455296	Acadia
1262	1262	487007226587262976	Acadia
1263	1263	486995368832290816	Acadia
1264	1264	486995236975943680	Acadia
1265	1265	486948630717546496	Acadia
1266	1266	486945603469856768	Acadia
1267	1267	486929966630584320	Acadia
1268	1268	486929284133838848	Acadia
1269	1269	486876043173564416	Acadia
1270	1270	486785164237094912	Acadia
1271	1271	486694749781626880	Acadia
1272	1272	486678082666127360	Acadia
1273	1273	486674376365203456	Acadia
1274	1274	486661051744669696	Acadia
1275	1275	486589183952027648	Acadia
1276	1276	486545308479131648	Acadia
1277	1277	486543258542424064	Acadia
1278	1278	486526583449337856	Acadia
1279	1279	486493281002344448	Acadia
1280	1280	486404392996724736	Acadia
1281	1281	486312533993615360	Acadia
1282	1282	486303846503698432	Acadia
1283	1283	486303126639480832	Acadia
1284	1284	486283562883514368	Acadia
1285	1285	486216340098015232	Acadia
1286	1286	486201905354657792	Acadia
1287	1287	486189307955544064	Acadia
1288	1288	486097930139750400	Acadia
1289	1289	486069653580431360	Acadia
1290	1290	486062801958760448	Acadia
1291	1291	486025274421964800	Acadia
1292	1292	485956186161053696	Acadia
1293	1293	485954796449722368	Acadia
1294	1294	485953258586771456	Acadia
1295	1295	485941009663008768	Acadia
1296	1296	485921210350305280	Acadia
1297	1297	485919117879148544	Acadia
1298	1298	485900317473902592	Acadia
1299	1299	485882303655456768	Acadia
1300	1300	485866201760165888	Acadia
1301	1301	485837707202285568	Acadia
1302	1302	485832100164431872	Acadia
1303	1303	485782346956668928	Acadia
1304	1304	485760470708916224	Acadia
1305	1305	485712541847650304	Acadia
1306	1306	485688997478297600	Acadia
1307	1307	485673284621844480	Acadia
1308	1308	485632167868108800	Acadia
1309	1309	485628535785410560	Acadia
1310	1310	485594287623905280	Acadia
1311	1311	485559512120565760	Acadia
1312	1312	485528035673010176	Acadia
1313	1313	485525027555520512	Acadia
1314	1314	485419164732231680	Acadia
1315	1315	485400019705823232	Acadia
1316	1316	485371080190984192	Acadia
1317	1317	485319772469755904	Acadia
1318	1318	485319686411022336	Acadia
1319	1319	485300694187278336	Acadia
1320	1320	485298428080320512	Acadia
1321	1321	485294080533221376	Acadia
1322	1322	485293144880467968	Acadia
1323	1323	485256209042116608	Acadia
1324	1324	485247427306586112	Acadia
1325	1325	485241189495750656	Acadia
1326	1326	485229481448443904	Acadia
1327	1327	485188493988352000	Acadia
1328	1328	485137743488352256	Acadia
1329	1329	485133435841699840	Acadia
1330	1330	485132062471782400	Acadia
1331	1331	485113950929829888	Acadia
1332	1332	485087779689627648	Acadia
1333	1333	485069958096105472	Acadia
1334	1334	484997291435384832	Acadia
1335	1335	484916646637604864	Acadia
1336	1336	484896102123335680	Acadia
1337	1337	484881855863599104	Acadia
1338	1338	484867570391326720	Acadia
1339	1339	484862130005737472	Acadia
1340	1340	484860770732097536	Acadia
1341	1341	484860173995892736	Acadia
1342	1342	484803823211663360	Acadia
1343	1343	484802127911739392	Acadia
1344	1344	484761180997943296	Acadia
1345	1345	484709464839553024	Acadia
1346	1346	484672315452841984	Acadia
1347	1347	484669192776327168	Acadia
1348	1348	484656819898703872	Acadia
1349	1349	484630636880470016	Acadia
1350	1350	484623791822106624	Acadia
1351	1351	484576932911386624	Acadia
1352	1352	484563726217904128	Acadia
1353	1353	484560210061578240	Acadia
1354	1354	484551855142236160	Acadia
1355	1355	484529596927598592	Acadia
1356	1356	484522792172683264	Acadia
1357	1357	484516597520805888	Acadia
1358	1358	484490135925710848	Acadia
1359	1359	484489001337098240	Acadia
1360	1360	484486431977795584	Acadia
1361	1361	484462025184014336	Acadia
1362	1362	484458954639306752	Acadia
1363	1363	484357658649300992	Acadia
1364	1364	484255485353529344	Acadia
1365	1365	484139484205047808	Acadia
1366	1366	484130621321924608	Acadia
1367	1367	484128566687178752	Acadia
1368	1368	484112841457541120	Acadia
1369	1369	484059272863436800	Acadia
1370	1370	483972045059805184	Acadia
1371	1371	483957243302260736	Acadia
1372	1372	483850049642708992	Acadia
1373	1373	483835558436020224	Acadia
1374	1374	483830594607276032	Acadia
1375	1375	483828095460188160	Acadia
1376	1376	483807241943134208	Acadia
1377	1377	483795918152409088	Acadia
1378	1378	483782664139182080	Acadia
1379	1379	483764425049272320	Acadia
1380	1380	483665115141902336	Acadia
1381	1381	483656590604922880	Acadia
1382	1382	483619471563972608	Acadia
1383	1383	483497770394083328	Acadia
1384	1384	483346575066812416	Acadia
1385	1385	483346575066812416	Acadia
1386	1386	483343730733494272	Acadia
1387	1387	483301446809440256	Acadia
1388	1388	483298836287598592	Acadia
1389	1389	483066269928013824	Acadia
1390	1390	483024013854511104	Acadia
1391	1391	482982253987770368	Acadia
1392	1392	482963895326629888	Acadia
1393	1393	482873511644786688	Acadia
1394	1394	482740941313146880	Acadia
1395	1395	482648633364742144	Acadia
1396	1396	482569938767736832	Acadia
1397	1397	482569938767736832	Acadia
1398	1398	482501284444921856	Acadia
1399	1399	482455466568470528	Acadia
1400	1400	482317736631345152	Acadia
1401	1401	482311402049110016	Acadia
1402	1402	482229124451553280	Acadia
1403	1403	482224963643273216	Acadia
1404	1404	482178486162173952	Acadia
1405	1405	482160761628680192	Acadia
1406	1406	481971830056816640	Acadia
1407	1407	481961395811258368	Acadia
1408	1408	481921478217465856	Acadia
1409	1409	481920971314835456	Acadia
1410	1410	481914290996514816	Acadia
1411	1411	481907032925011968	Acadia
1412	1412	481827446761992192	Acadia
1413	1413	481794075683606528	Acadia
1414	1414	481757108933648384	Acadia
1415	1415	481756390466539520	Acadia
1416	1416	481639873456398336	Acadia
1417	1417	481639873456398336	Acadia
1418	1418	481639873456398336	Acadia
1419	1419	481639873456398336	Acadia
1420	1420	481638614204702720	Acadia
1421	1421	481638614204702720	Acadia
1422	1422	481638614204702720	Acadia
1423	1423	481638614204702720	Acadia
1424	1424	481622824684388352	Acadia
1425	1425	481590192940539904	Acadia
1426	1426	481498180698140672	Acadia
1427	1427	481477278073778176	Acadia
1428	1428	481246438769176576	Acadia
1429	1429	481246438769176576	Acadia
1430	1430	481246438769176576	Acadia
1431	1431	481246438769176576	Acadia
1432	1432	481233747866845184	Acadia
1433	1433	481231620041502720	Acadia
1434	1434	481221604538462208	Acadia
1435	1435	481213004076552192	Acadia
1436	1436	481114326791507968	Acadia
1437	1437	481039580792389632	Acadia
1438	1438	480952805491216384	Acadia
1439	1439	480884351782379520	Acadia
1440	1440	480867024260722688	Acadia
1441	1441	480806944249114624	Acadia
1442	1442	480725112728346624	Acadia
1443	1443	480723036241268736	Acadia
1444	1444	480523468966875136	Acadia
1445	1445	480467650804711424	Acadia
1446	1446	480461524717543424	Acadia
1447	1447	480334520177401856	Acadia
1448	1448	480091516422348800	Acadia
1449	1449	479999880937885696	Acadia
1450	1450	479980748514942976	Acadia
1451	1451	479762361750810624	Acadia
1452	1452	479685156559937536	Acadia
1453	1453	479602498664022016	Acadia
1454	1454	479599902356688896	Acadia
1455	1455	479386709541797888	Acadia
1456	1456	479294870524530688	Acadia
1457	1457	479160412378636288	Acadia
1458	1458	479095308371386368	Acadia
1459	1459	479095015118229504	Acadia
1460	1460	479094893412122624	Acadia
1461	1461	479093899768913920	Acadia
1462	1462	479093782617788416	Acadia
1463	1463	479093493315674112	Acadia
1464	1464	479093389078847488	Acadia
1465	1465	479092907476258816	Acadia
1466	1466	479092683664011264	Acadia
1467	1467	479000160807038976	Acadia
1468	1468	478998022945538048	Acadia
1469	1469	478972386789040128	Acadia
1470	1470	478838469364842496	Acadia
1471	1471	478729251127308288	Acadia
1472	1472	478634424163373056	Acadia
1473	1473	478527904213528576	Acadia
1474	1474	478397455621300224	Acadia
1475	1475	478334125921677312	Acadia
1476	1476	478265125502455808	Acadia
1477	1477	478260678613282816	Acadia
1478	1478	478192055093846016	Acadia
1479	1479	477927888306851840	Acadia
1480	1480	477922571258974208	Acadia
1481	1481	477922269906616320	Acadia
1482	1482	477921903144079360	Acadia
1483	1483	477829178478194688	Acadia
1484	1484	477535440795619328	Acadia
1485	1485	477534322065670144	Acadia
1486	1486	477450422974562304	Acadia
1487	1487	477264851182428160	Acadia
1488	1488	477223508708057088	Acadia
1489	1489	477117208376926208	Acadia
1490	1490	477062439695953920	Acadia
1491	1491	476862958442917888	Acadia
1492	1492	476710514433994752	Acadia
1493	1493	476706582001364992	Acadia
1494	1494	476540749731725312	Acadia
1495	1495	476521346634350592	Acadia
1496	1496	476210372589146112	Acadia
1497	1497	476162296096780288	Acadia
1498	1498	476134679834148864	Acadia
1499	1499	476033029790781440	Acadia
1500	1500	475781562009939968	Acadia
1501	1501	475763880023830528	Acadia
1502	1502	475612489292730368	Acadia
1503	1503	475602389014425600	Acadia
1504	1504	475602389014425600	Acadia
1505	1505	475429230415986688	Acadia
1506	1506	475424756884586496	Acadia
1507	1507	475319081684713472	Acadia
1508	1508	475318558738497536	Acadia
1509	1509	475286253248983040	Acadia
1510	1510	475285541060358144	Acadia
1511	1511	475283586330132480	Acadia
1512	1512	475095965028724736	Acadia
1513	1513	475095780253249536	Acadia
1514	1514	474968375245148160	Acadia
1515	1515	474947966219059200	Acadia
1516	1516	474922871471751168	Acadia
1517	1517	474754244269334528	Acadia
1518	1518	474738827236360192	Acadia
1519	1519	474691114058776576	Acadia
1520	1520	474529147604467712	Acadia
1521	1521	474158236531445760	Acadia
1522	1522	474024013094998016	Acadia
1523	1523	473920610595520512	Acadia
1524	1524	473914693887614976	Acadia
1525	1525	473896297838440448	Acadia
1526	1526	473777632732254208	Acadia
1527	1527	473616191559573504	Acadia
1528	1528	473601220922200064	Acadia
1529	1529	473595647648870400	Acadia
1530	1530	473595647648870400	Acadia
1531	1531	473595647648870400	Acadia
1532	1532	473550411224580096	Acadia
1533	1533	473534577244663808	Acadia
1534	1534	473530654487900160	Acadia
1535	1535	473524110820405248	Acadia
1536	1536	473508861077630976	Acadia
1537	1537	473488287643238400	Acadia
1538	1538	473428316893237248	Acadia
1539	1539	473260039772581888	Acadia
1540	1540	473248703487434752	Acadia
1541	1541	473113497929134080	Acadia
1542	1542	472916975417438208	Acadia
1543	1543	472896430429204480	Acadia
1544	1544	472816036316594176	Acadia
1545	1545	472785485992312832	Acadia
1546	1546	472688571561017344	Acadia
1547	1547	472596718476066816	Acadia
1548	1548	472536401440165888	Acadia
1549	1549	472339555346284544	Acadia
1550	1550	472231580631846912	Acadia
1551	1551	472106698573111296	Acadia
1552	1552	471698342909861888	Acadia
1553	1553	471465213997629440	Acadia
1554	1554	471437796323127296	Acadia
1555	1555	471430089356234752	Acadia
1556	1556	471345603428241408	Acadia
1557	1557	471273972420866048	Acadia
1558	1558	471215676221575168	Acadia
1559	1559	471012605533097984	Acadia
1560	1560	471000690156789760	Acadia
1561	1561	470939588924833792	Acadia
1562	1562	470919770599337984	Acadia
1563	1563	470781193764732928	Acadia
1564	1564	470779915676426240	Acadia
1565	1565	470406775901282304	Acadia
1566	1566	470384806644416512	Acadia
1567	1567	470381868526080000	Acadia
1568	1568	470375975872892928	Acadia
1569	1569	470375396228493312	Acadia
1570	1570	470323088710963200	Acadia
1571	1571	470313378104090624	Acadia
1572	1572	470277084624203776	Acadia
1573	1573	470228359176552448	Acadia
1574	1574	470210869193113600	Acadia
1575	1575	470200397580083200	Acadia
1576	1576	470160951908761600	Acadia
1577	1577	469983547840032768	Acadia
1578	1578	469910516564258816	Acadia
1579	1579	469900979253829632	Acadia
1580	1580	469658672566923264	Acadia
1581	1581	469648319724015616	Acadia
1582	1582	469607425163919360	Acadia
1583	1583	469583748548530176	Acadia
1584	1584	469411689755312128	Acadia
1585	1585	469242109220761600	Acadia
1586	1586	469166911318925312	Acadia
1587	1587	469084281693028352	Acadia
1588	1588	468887392079073280	Acadia
1589	1589	468837173299793920	Acadia
1590	1590	468734978269138944	Acadia
1591	1591	468734973743497216	Acadia
1592	1592	468493814077083648	Acadia
1593	1593	468430915765796864	Acadia
1594	1594	468396309914075136	Acadia
1595	1595	468395144895811584	Acadia
1596	1596	468348294188396544	Acadia
1597	1597	468086933848354816	Acadia
1598	1598	467789177602723840	Acadia
1599	1599	467757682108006400	Acadia
1600	1600	467757468408631296	Acadia
1601	1601	467720093712281600	Acadia
1602	1602	467696205846179840	Acadia
1603	1603	467324294352355328	Acadia
1604	1604	467319782849925120	Acadia
1605	1605	467034209006395392	Acadia
1606	1606	467015879356874752	Acadia
1607	1607	466948797973549056	Acadia
1608	1608	466885069853192192	Acadia
1609	1609	466796930686009344	Acadia
1610	1610	466794084586496000	Acadia
1611	1611	466353163906609152	Acadia
1612	1612	466273804545970176	Acadia
1613	1613	466193696724353024	Acadia
1614	1614	465956745022406656	Acadia
1615	1615	465742484669468672	Acadia
1616	1616	465673050433028096	Acadia
1617	1617	465640209515048960	Acadia
1618	1618	465156764271255552	Acadia
1619	1619	464872275284860928	Acadia
1620	1620	464857360788250624	Acadia
1621	1621	464857343209914368	Acadia
1622	1622	464847046252699648	Acadia
1623	1623	464569073586941952	Acadia
1624	1624	464558377180602368	Acadia
1625	1625	464491219650093056	Acadia
1626	1626	464490130041221120	Acadia
1627	1627	463746128719409152	Acadia
1628	1628	463745405445234688	Acadia
1629	1629	463742474687905792	Acadia
1630	1630	463739551437959168	Acadia
1631	1631	463700369751568384	Acadia
1632	1632	463696798389784576	Acadia
1633	1633	463434656965091328	Acadia
1634	1634	463287096003022848	Acadia
1635	1635	463091453733109760	Acadia
1636	1636	462882965081833472	Acadia
1637	1637	462822571009114112	Acadia
1638	1638	462704065193836544	Acadia
1639	1639	461977024198762496	Acadia
1640	1640	461841864510177280	Acadia
1641	1641	461756219234205696	Acadia
1642	1642	461661628912910336	Acadia
1643	1643	461190092695302144	Acadia
1644	1644	461146766826405888	Acadia
1645	1645	460748926443094016	Acadia
1646	1646	460747909026578432	Acadia
1647	1647	460730411786973184	Acadia
1648	1648	460666649150906368	Acadia
1649	1649	460532936773603328	Acadia
1650	1650	460469374990553088	Acadia
1651	1651	460466929350623232	Acadia
1652	1652	460464756415950848	Acadia
1653	1653	460463625639964672	Acadia
1654	1654	460463469985153024	Acadia
1655	1655	460457406204362752	Acadia
1656	1656	460455751861800960	Acadia
1657	1657	460455452493377536	Acadia
1658	1658	460454981158465536	Acadia
1659	1659	460454367783448576	Acadia
1660	1660	460454118901833728	Acadia
1661	1661	460451865402933248	Acadia
1662	1662	460450636371222528	Acadia
1663	1663	460450106160848896	Acadia
1664	1664	460353422320218112	Acadia
1665	1665	460285898262085632	Acadia
1666	1666	460184878449844224	Acadia
1667	1667	460128795689615360	Acadia
1668	1668	460057954352640000	Acadia
1669	1669	459862651477049344	Acadia
1670	1670	459807390469062656	Acadia
1671	1671	459545015132626944	Acadia
1672	1672	459513422737309696	Acadia
1673	1673	459339664143310848	Acadia
1674	1674	459322326555705344	Acadia
1675	1675	459175263163543552	Acadia
1676	1676	459045363924893696	Acadia
1677	1677	459044145290805248	Acadia
1678	1678	459006322923814912	Acadia
1679	1679	458763941087170560	Acadia
1680	1680	458757182847057920	Acadia
1681	1681	458742074506874880	Acadia
1682	1682	458261274485600256	Acadia
1683	1683	457996951477186560	Acadia
1684	1684	457984700603437056	Acadia
1685	1685	457552478545141760	Acadia
1686	1686	457552474636054528	Acadia
1687	1687	457493240380260352	Acadia
1688	1688	457325110400409600	Acadia
1689	1689	457310554936602624	Acadia
1690	1690	457120626588008448	Acadia
1691	1691	456964264964542464	Acadia
1692	1692	456707439069368320	Acadia
1693	1693	456605335885590528	Acadia
1694	1694	456576198919720960	Acadia
1695	1695	456100611726270464	Acadia
1696	1696	455927113175293952	Acadia
1697	1697	455885793408868352	Acadia
1698	1698	455307138030903296	Acadia
1699	1699	454747116716695552	Acadia
1700	1700	454648359307841536	Acadia
1701	1701	454586343709216768	Acadia
1702	1702	454379818650726400	Acadia
1703	1703	454359905634627584	Acadia
1704	1704	454245550872080384	Acadia
1705	1705	454239084123144192	Acadia
1706	1706	454238092468432896	Acadia
1707	1707	454199066499354624	Acadia
1708	1708	454085728104751104	Acadia
1709	1709	454085077858000896	Acadia
1710	1710	453603536497311744	Acadia
1711	1711	453567501448654848	Acadia
1712	1712	453563511772164096	Acadia
1713	1713	453000697735573504	Acadia
1714	1714	452881859278823424	Acadia
1715	1715	452761089931882496	Acadia
1716	1716	452622616721764352	Acadia
1717	1717	452575420848697344	Acadia
1718	1718	452197541514575872	Acadia
1719	1719	451886561140150272	Acadia
1720	1720	451878983190466560	Acadia
1721	1721	451410601265209344	Acadia
1722	1722	450650550066237440	Acadia
1723	1723	449942137765769216	Acadia
1724	1724	447938107347046400	Acadia
1725	1725	447540590633553920	Acadia
1726	1726	447430650929635328	Acadia
1727	1727	447429539866492928	Acadia
1728	1728	447392846346063872	Acadia
1729	1729	447153585672179712	Acadia
1730	1730	446919222263037952	Acadia
1731	1731	446780724478091264	Acadia
1732	1732	446667276532871168	Acadia
1733	1733	446397902861385728	Acadia
1734	1734	445938842269671424	Acadia
1735	1735	445359035097698304	Acadia
1736	1736	445325257734647808	Acadia
1737	1737	445078468842102784	Acadia
1738	1738	444940123956731904	Acadia
1739	1739	444844206079496192	Acadia
1740	1740	444842791144022016	Acadia
1741	1741	444647119069413376	Acadia
1742	1742	444645903388135424	Acadia
1743	1743	444644367404638208	Acadia
1744	1744	444156398889218048	Acadia
1745	1745	443772346575249408	Acadia
1746	1746	443433272870055936	Acadia
1747	1747	443421919225057280	Acadia
1748	1748	442821897575608320	Acadia
1749	1749	442761924858896384	Acadia
1750	1750	442752974390300672	Acadia
1751	1751	442528849201725440	Acadia
1752	1752	442471502265344000	Acadia
1753	1753	442054284079665152	Acadia
1754	1754	442026879248515072	Acadia
1755	1755	441945767498887168	Acadia
1756	1756	440983605158756352	Acadia
1757	1757	440935817653919744	Acadia
1758	1758	440805736482734080	Acadia
1759	1759	440397485128028160	Acadia
1760	1760	440351949939298304	Acadia
1761	1761	440350536031039488	Acadia
1762	1762	440172241787965440	Acadia
1763	1763	440118780195110912	Acadia
1764	1764	439981795161804800	Acadia
1765	1765	439932496755445760	Acadia
1766	1766	439553055680655360	Acadia
1767	1767	439267340337704960	Acadia
1768	1768	439204470443237376	Acadia
1769	1769	439046592252096512	Acadia
1770	1770	439012805195612160	Acadia
1771	1771	438726743268945920	Acadia
1772	1772	438714981966950400	Acadia
1773	1773	438072000464957440	Acadia
1774	1774	438020518969880576	Acadia
1775	1775	437295582655574016	Acadia
1776	1776	436877406574366720	Acadia
1777	1777	436540066857771008	Acadia
1778	1778	435811799640707072	Acadia
1779	1779	435570541387194368	Acadia
1780	1780	435535130187153408	Acadia
1781	1781	435532581656739840	Acadia
1782	1782	435328220075163648	Acadia
1783	1783	434814573053743104	Acadia
1784	1784	433797391905742848	Acadia
1785	1785	433645551645913088	Acadia
1786	1786	433319716346949632	Acadia
1787	1787	433132243947491328	Acadia
1788	1788	432646249485832192	Acadia
1789	1789	432557869066510336	Acadia
1790	1790	432137833076518912	Acadia
1791	1791	431878703694774272	Acadia
1792	1792	431548906749448192	Acadia
1793	1793	431053334900768768	Acadia
1794	1794	430544041969991680	Acadia
1795	1795	430390590866739200	Acadia
1796	1796	429462506516795392	Acadia
1797	1797	429462502809014272	Acadia
1798	1798	429457547469524992	Acadia
1799	1799	429168309297487872	Acadia
1800	1800	429037930837852160	Acadia
1801	1801	428296441518252032	Acadia
1802	1802	428245877208383488	Acadia
1803	1803	428149078141054976	Acadia
1804	1804	427999505489752064	Acadia
1805	1805	427848904755789824	Acadia
1806	1806	427505680434880512	Acadia
1807	1807	427451143954788352	Acadia
1808	1808	427156228083417088	Acadia
1809	1809	426184493045911552	Acadia
1810	1810	426107936344002560	Acadia
1811	1811	425731042863878144	Acadia
1812	1812	425339218852712448	Acadia
1813	1813	424935323769274368	Acadia
1814	1814	424929515710603264	Acadia
1815	1815	424307555360186368	Acadia
1816	1816	424303590350397440	Acadia
1817	1817	424004690968182784	Acadia
1818	1818	423826609938788352	Acadia
1819	1819	423599680359243776	Acadia
1820	1820	422547978633498624	Acadia
1821	1821	422090929563254784	Acadia
1822	1822	421775820391059456	Acadia
1823	1823	421748095836504064	Acadia
1824	1824	421667435411152896	Acadia
1825	1825	421370221241565184	Acadia
1826	1826	420900572145799168	Acadia
1827	1827	420642092050702336	Acadia
1828	1828	420372914651668480	Acadia
1829	1829	419259868307283968	Acadia
1830	1830	419134414237364224	Acadia
1831	1831	419112605483933696	Acadia
1832	1832	418816687795077120	Acadia
1833	1833	418592095113203712	Acadia
1834	1	682224703264669696	Acadia
1835	2	681546316170788864	Acadia
1836	3	681527996289777664	Acadia
1837	4	681351184393875456	Acadia
1838	5	681102832343355392	Acadia
1839	6	680839319351869440	Acadia
1840	7	680736380297842688	Acadia
1841	8	680727102224740352	Acadia
1842	9	680722197942550528	Acadia
1843	10	680601863725649920	Acadia
1844	11	680048347617607680	Acadia
1845	12	679997295409152000	Acadia
1846	13	679851094772678656	Acadia
1847	14	679757196121509888	Acadia
1848	15	679706319293689856	Acadia
1849	16	679703526470234112	Acadia
1850	17	679607374798286848	Acadia
1851	18	679481579555667968	Acadia
1852	19	679385566069309440	Acadia
1853	20	679385566069309440	Acadia
1854	21	679333860283428864	Acadia
1855	22	679225162735202304	Acadia
1856	23	679214800879157248	Acadia
1857	24	678999221903732736	Acadia
1858	25	678944572374949888	Acadia
1859	26	678848041869295616	Acadia
1860	27	678636600419614720	Acadia
1861	28	678375276431155200	Acadia
1862	29	678311895003176960	Acadia
1863	30	678271239937466368	Acadia
1864	31	678051744216186880	Acadia
1865	32	677972217754460160	Acadia
1866	33	677879348687331328	Acadia
1867	34	677720587003908096	Acadia
1868	35	677679752254214144	Acadia
1869	36	677601032218812416	Acadia
1870	37	677288401163431936	Acadia
1871	38	677245297332985856	Acadia
1872	39	677118681999138816	Acadia
1873	40	677012100515028992	Acadia
1874	41	676881606754332672	Acadia
1875	42	676817118814449664	Acadia
1876	43	675948935668736000	Acadia
1877	44	675782316384370688	Acadia
1878	45	675514142325886976	Acadia
1879	46	675403852103991296	Acadia
1880	47	675088424886542336	Acadia
1881	48	675088026947727360	Acadia
1882	49	675085857485930496	Acadia
1883	50	675021984837709824	Acadia
1884	51	675010440347426816	Acadia
1885	52	674949839998820352	Acadia
1886	53	674442677098795008	Acadia
1887	54	674342303654350848	Acadia
1888	55	674321246981615616	Acadia
1889	56	674311276311535616	Acadia
1890	57	674232578984005632	Acadia
1891	58	674184716099133440	Acadia
1892	59	673942567520702464	Acadia
1893	60	673742662466445312	Acadia
1894	61	673639326878670848	Acadia
1895	62	673274223998189568	Acadia
1896	63	672786727040339968	Acadia
1897	64	672666082059120640	Acadia
1898	65	672510419668348928	Acadia
1899	66	672430721433210880	Acadia
1900	67	672430677409812480	Acadia
1901	68	672382160364552192	Acadia
1902	69	672235895056150528	Acadia
1903	70	672164024210075648	Acadia
1904	71	671873984741433344	Acadia
1905	72	671215350210535424	Acadia
1906	73	671176113163526144	Acadia
1907	74	670928709076049920	Acadia
1908	75	670696013204750336	Acadia
1909	76	670419055090774016	Acadia
1910	77	670362425561112576	Acadia
1911	78	670353640318603264	Acadia
1912	79	670339872041918464	Acadia
1913	80	669803482975739904	Acadia
1914	81	669562426799583232	Acadia
1915	82	669259327929253888	Acadia
1916	83	669173153395048448	Acadia
1917	84	669020415210168320	Acadia
1918	85	668606815895207936	Acadia
1919	86	668606815895207936	Acadia
1920	87	668606815895207936	Acadia
1921	88	668552298440884224	Acadia
1922	89	668143169494753280	Acadia
1923	90	668054412686831616	Acadia
1924	91	668053251850379264	Acadia
1925	92	667816194687152128	Acadia
1926	93	667770024174690304	Acadia
1927	94	667681339831906304	Acadia
1928	95	667445667174969344	Acadia
1929	96	667376989326745600	Acadia
1930	97	667206864015368192	Acadia
1931	98	667130732469477376	Acadia
1932	99	667094989680353280	Acadia
1933	100	666983343972552704	Acadia
1934	101	666955808111009792	Acadia
1935	102	666934341646290944	Acadia
1936	103	666714990481686528	Acadia
1937	104	666642583356055552	Acadia
1938	105	666634167875055616	Acadia
1939	106	666247986997952512	Acadia
1940	107	666159959017709568	Acadia
1941	108	665980031647293440	Acadia
1942	109	665953712339333120	Acadia
1943	110	665935910282760192	Acadia
1944	111	665753660094222336	Acadia
1945	112	665702323684012032	Acadia
1946	113	665702323684012032	Acadia
1947	114	665702323684012032	Acadia
1948	115	665702323684012032	Acadia
1949	116	665288128266043392	Acadia
1950	117	665282447219687424	Acadia
1951	118	665255590709497856	Acadia
1952	119	665243703859003392	Acadia
1953	120	665176708715118592	Acadia
1954	121	664891011953508352	Acadia
1955	122	664874383551258624	Acadia
1956	123	664564540055621632	Acadia
1957	124	664258973797916672	Acadia
1958	125	663907624149229568	Acadia
1959	126	663516551430152192	Acadia
1960	127	663374165840297984	Acadia
1961	128	662321395825684480	Acadia
1962	129	662289626296635392	Acadia
1963	130	662112226355081216	Acadia
1964	131	662107493309386752	Acadia
1965	132	662096619551260672	Acadia
1966	133	661967016551686144	Acadia
1967	134	661767358244118528	Acadia
1968	135	661317154210521088	Acadia
1969	136	661277964794011648	Acadia
1970	137	661002055281176576	Acadia
1971	138	660960231313301504	Acadia
1972	139	660725258442379264	Acadia
1973	140	660545944975450112	Acadia
1974	141	660545944975450112	Acadia
1975	142	660545944975450112	Acadia
1976	143	660545944975450112	Acadia
1977	144	660411919304630272	Acadia
1978	145	660139766801936384	Acadia
1979	146	660135217731104768	Acadia
1980	147	660126980344569856	Acadia
1981	148	659864621944303616	Acadia
1982	149	659806590351069184	Acadia
1983	150	659790401067483136	Acadia
1984	151	659772850316906496	Acadia
1985	152	659756478975352832	Acadia
1986	153	659582780708229120	Acadia
1987	154	659561368543170560	Acadia
1988	155	659552715433861120	Acadia
1989	156	659520217266130944	Acadia
1990	157	659515926719500288	Acadia
1991	158	659443143033647104	Acadia
1992	159	659423365703319552	Acadia
1993	160	659403246855962624	Acadia
1994	161	659384572984037376	Acadia
1995	162	659294833878659072	Acadia
1996	163	659264126837985280	Acadia
1997	164	659193603907022848	Acadia
1998	165	659172567148810240	Acadia
1999	166	659120901229813760	Acadia
[truncated: 37,488 more rows]
